# Supplementary material for: Withaferin A Rescues Brain Network Dysfunction and Cognitive Deficits in a Mouse Model of Alzheimer’s Disease
Source: Pharmaceuticals (Basel). 2025 May 29;18(6):816. doi: 10.3390/ph18060816 (PMC12196360; doi:10.3390/ph18060816)
Supplement: Supplementary file 1 [file pharmaceuticals-18-00816-s001.zip]

Archive with 1 entries (1 files):
- pharmaceuticals-3651916-supplementary.pdf
